# Supplementary material for: Hormetic Effects of Curcumin in RPE Cells: SIRT1 and Caspase-3 Inactivation with Implications for AMD
Source: Int J Mol Sci. 2025 Sep 3;26(17):8555. doi: 10.3390/ijms26178555 (PMC12429762; doi:10.3390/ijms26178555)
Supplement: Supplementary file 1 [file ijms-26-08555-s001.zip]

Archive with 1 entries (1 files):
- ijms-3792034-supplementary.docx
